# Supplementary material for: Neutral Processes Drive Seasonal Assembly of the Skin Mycobiome
Source: mSystems. 2019 Mar 26;4(2):e00004-19. doi: 10.1128/mSystems.00004-19 (PMC6435813; doi:10.1128/mSystems.00004-19)
Supplement: TABLE S2 [file mSystems.00004-19-st002.xlsx]

## Sheet: MetaData
Table S2. Metadata of subjects and local weather conditions
a Data obtained from the Hong Kong Observatory
Season	Household	Individual	Age Group	Gender	Sampling Date	Temperature (°C) a	Relative Humidity (%) a
Winter	ADMA	ADMA3Z	21-50	Male	10-Jan-2014	16.5	68
Winter	FH	FH3Z	51-90	Female	28-Jan-2014	19.5	72
Winter	HFC	HFC3Z	21-50	Female	7-Jan-2014	20	63
Winter	HHA	HHA3Z	21-50	Female	9-Jan-2014	16	51
Winter	MOS	MOS3W	21-50	Female	29-Jan-2014	19	74
Winter	MOS	MOS3X	51-90	Male	29-Jan-2014	19	74
Winter	MOS	MOS3Y	21-50	Female	29-Jan-2014	19	74
Winter	QB	QB3Y	51-90	Female	16-Jan-2014	15	64
Winter	QB	QB3Z	51-90	Male	16-Jan-2014	15	64
Winter	STW	STW3X	21-50	Female	20-Jan-2014	18	51
Winter	STW	STW3Y	51-90	Female	20-Jan-2014	18	51
Winter	SW	SW3Y	21-50	Female	13-Jan-2014	13	57
Winter	SW	SW3Z	21-50	Male	13-Jan-2014	13	57
Winter	TK	TK3X	0-20	Female	27-Jan-2014	17.5	66
Winter	TK	TK3Y	51-90	Female	27-Jan-2014	17.5	66
Winter	TK	TK3Z	51-90	Male	27-Jan-2014	17.5	66
Winter	TMB	TMB3W	51-90	Male	15-Jan-2014	13.5	64
Winter	TMB	TMB3X	21-50	Female	15-Jan-2014	13.5	64
Winter	TMB	TMB3Y	21-50	Male	15-Jan-2014	13.5	64
Winter	WKS	WKS3U	0-20	Female	19-Jan-2014	15	49
Winter	WKS	WKS3V	0-20	Female	19-Jan-2014	15	49
Winter	WKS	WKS3W	0-20	Female	19-Jan-2014	15	49
Winter	WKS	WKS3X	21-50	Female	19-Jan-2014	15	49
Winter	WKS	WKS3Y	21-50	Female	19-Jan-2014	15	49
Spring	ADMA	ADMA3Z	21-50	Male	11-Apr-2014	24.5	77
Spring	FH	FH3Z	51-90	Female	12-May-2014	28.5	89
Spring	HFC	HFC3Z	21-50	Female	16-Apr-2014	24.5	79
Spring	HHA	HHA3Z	21-50	Female	14-Apr-2014	23.5	72
Spring	MOS	MOS3W	21-50	Female	6-May-2014	21	84
Spring	MOS	MOS3X	51-90	Male	6-May-2014	21	84
Spring	MOS	MOS3Y	21-50	Female	6-May-2014	21	84
Spring	QB	QB3Y	51-90	Female	24-Apr-2014	24	86
Spring	QB	QB3Z	51-90	Male	24-Apr-2014	24	86
Spring	STW	STW3X	21-50	Female	23-Apr-2014	23	89
Spring	STW	STW3Y	51-90	Female	23-Apr-2014	23	89
Spring	SW	SW3Y	21-50	Female	7-May-2014	22.5	87
Spring	SW	SW3Z	21-50	Male	7-May-2014	22.5	87
Spring	TK	TK3X	0-20	Female	5-May-2014	20.5	90
Spring	TK	TK3Y	51-90	Female	5-May-2014	20.5	90
Spring	TK	TK3Z	51-90	Male	5-May-2014	20.5	90
Spring	TMB	TMB3W	51-90	Male	17-Apr-2014	25.5	73
Spring	TMB	TMB3X	21-50	Female	17-Apr-2014	25.5	73
Spring	TMB	TMB3Y	21-50	Male	17-Apr-2014	25.5	73
Spring	WKS	WKS3U	0-20	Female	19-Apr-2014	26.5	73
Spring	WKS	WKS3V	0-20	Female	19-Apr-2014	26.5	73
Spring	WKS	WKS3W	0-20	Female	19-Apr-2014	26.5	73
Spring	WKS	WKS3X	21-50	Female	19-Apr-2014	26.5	73
Spring	WKS	WKS3Y	21-50	Female	19-Apr-2014	26.5	73
Summer	ADMA	ADMA3Z	21-50	Male	20-Aug-2014	26.5	81
Summer	FH	FH3Z	51-90	Female	19-Aug-2014	27	84
Summer	HFC	HFC3Z	21-50	Female	13-Aug-2014	28	85
Summer	HHA	HHA3Z	21-50	Female	30-Jul-2014	32	72
Summer	MOS	MOS3W	21-50	Female	1-Aug-2014	29.5	60
Summer	MOS	MOS3X	51-90	Male	1-Aug-2014	29.5	60
Summer	MOS	MOS3Y	21-50	Female	1-Aug-2014	29.5	60
Summer	QB	QB3Y	51-90	Female	7-Aug-2014	30.5	81
Summer	QB	QB3Z	51-90	Male	7-Aug-2014	30.5	81
Summer	STW	STW3X	21-50	Female	18-Aug-2014	31	77
Summer	STW	STW3Y	51-90	Female	18-Aug-2014	31	77
Summer	SW	SW3Y	21-50	Female	14-Aug-2014	29.5	80
Summer	SW	SW3Z	21-50	Male	14-Aug-2014	29.5	80
Summer	TK	TK3X	0-20	Female	6-Aug-2014	30.5	77
Summer	TK	TK3Y	51-90	Female	6-Aug-2014	30.5	77
Summer	TK	TK3Z	51-90	Male	6-Aug-2014	30.5	77
Summer	TMB	TMB3W	51-90	Male	16-Aug-2014	30.5	67
Summer	TMB	TMB3X	21-50	Female	16-Aug-2014	30.5	67
Summer	TMB	TMB3Y	21-50	Male	16-Aug-2014	30.5	67
Summer	WKS	WKS3U	0-20	Female	23-Aug-2014	29.5	75
Summer	WKS	WKS3V	0-20	Female	23-Aug-2014	29.5	75
Summer	WKS	WKS3W	0-20	Female	23-Aug-2014	29.5	75
Summer	WKS	WKS3X	21-50	Female	23-Aug-2014	29.5	75
Summer	WKS	WKS3Y	21-50	Female	23-Aug-2014	29.5	75
Autumn	ADMA	ADMA3Z	21-50	Male	4-Dec-2014	14.5	61
Autumn	FH	FH3Z	51-90	Female	17-Dec-2014	15	17
Autumn	HFC	HFC3Z	21-50	Female	8-Dec-2014	19	71
Autumn	HHA	HHA3Z	21-50	Female	27-Nov-2014	23.5	78
Autumn	MOS	MOS3W	21-50	Female	19-Dec-2014	12	78
Autumn	MOS	MOS3X	51-90	Male	19-Dec-2014	12	78
Autumn	MOS	MOS3Y	21-50	Female	19-Dec-2014	12	78
Autumn	QB	QB3Y	51-90	Female	26-Nov-2014	23.5	73
Autumn	QB	QB3Z	51-90	Male	26-Nov-2014	23.5	73
Autumn	STW	STW3X	21-50	Female	11-Dec-2014	18.5	54
Autumn	STW	STW3Y	51-90	Female	11-Dec-2014	18.5	54
Autumn	SW	SW3Y	21-50	Female	9-Dec-2014	20.5	67
Autumn	SW	SW3Z	21-50	Male	9-Dec-2014	20.5	67
Autumn	TK	TK3X	0-20	Female	18-Dec-2014	14.5	44
Autumn	TK	TK3Y	51-90	Female	18-Dec-2014	14.5	44
Autumn	TK	TK3Z	51-90	Male	18-Dec-2014	14.5	44
Autumn	TMB	TMB3W	51-90	Male	6-Dec-2014	19.5	67
Autumn	TMB	TMB3X	21-50	Female	6-Dec-2014	19.5	67
Autumn	TMB	TMB3Y	21-50	Male	6-Dec-2014	19.5	67
Autumn	WKS	WKS3U	0-20	Female	29-Nov-2014	24.5	86
Autumn	WKS	WKS3V	0-20	Female	29-Nov-2014	24.5	86
Autumn	WKS	WKS3W	0-20	Female	29-Nov-2014	24.5	86
Autumn	WKS	WKS3X	21-50	Female	29-Nov-2014	24.5	86
Autumn	WKS	WKS3Y	21-50	Female	29-Nov-2014	24.5	86
